# Supplementary material for: Genome-Wide Genomic and Functional Association Study for Workability and Calving Traits in Holstein Cattle
Source: Animals (Basel). 2022 Apr 27;12(9):1127. doi: 10.3390/ani12091127 (PMC9102336; doi:10.3390/ani12091127)
Supplement: Supplementary file 1 [file animals-12-01127-s001.zip]

Archive with 1 entries (1 files):
- animals-1614404-supplementary.xlsx
